# Supplementary material for: Effects of Weight Loss and Moderate-Protein, High-Fiber Diet Consumption on the Fasted Serum Metabolome of Cats
Source: Metabolites. 2021 May 18;11(5):324. doi: 10.3390/metabo11050324 (PMC8158395; doi:10.3390/metabo11050324)
Supplement: Supplementary file 1 [file metabolites-11-00324-s001.zip]

Archive with 1 entries (1 files):
- metabolites-1199304-supplementary.pdf
